# Supplementary material for: A Study on Pharmacokinetic Functionalities and Safety Margins of an Optimized Simvastatin Nanoformulation
Source: Pharmaceuticals (Basel). 2023 Mar 1;16(3):380. doi: 10.3390/ph16030380 (PMC10056947; doi:10.3390/ph16030380)
Supplement: Supplementary file 1 [file pharmaceuticals-16-00380-s001.zip]

Archive with 1 entries (1 files):
- pharmaceuticals-2229871-supplementary.pdf
